# Supplementary material for: Network-Derived Radioresistant Breast Cancer Target with Candidate Inhibitors from Brown Algae: A Sequential Assessment from Target Selection to Quantum Chemical Calculation
Source: Mar Drugs. 2023 Oct 19;21(10):545. doi: 10.3390/md21100545 (PMC10608582; doi:10.3390/md21100545)
Supplement: Supplementary file 1 [file marinedrugs-21-00545-s001.zip]

Archive with 1 entries (1 files):
- marinedrugs-2652820-supplementary.xlsx
