# Supplementary material for: Network-Derived Radioresistant Breast Cancer Target with Candidate Inhibitors from Brown Algae: A Sequential Assessment from Target Selection to Quantum Chemical Calculation
Source: Mar Drugs. 2023 Oct 19;21(10):545. doi: 10.3390/md21100545 (PMC10608582; doi:10.3390/md21100545)
Supplement: Supplementary file 1 [file marinedrugs-21-00545-s001.zip › marinedrugs-2652820-supplementary.xlsx]

## Sheet: qikprop_1_top5_marine_drugs
	Table S1. ADMET properties of nahocol-A1 assessed through the QikProp module, Maestro 11.2 version, Schrödinger.
	Phytochemicals	#stars	#amine	#amidine	#acid	#amide	#rotor	#rtvFG	CNS	mol_MW	dipole	SASA	FOSA	FISA	PISA	WPSA	volume	donorHB	accptHB	dip^2/V	ACxDN^.5/SA	glob	QPpolrz	QPlogPC16	QPlogPoct	QPlogPw	QPlogPo/w	QPlogS	CIQPlogS	QPlogHERG	QPPCaco	QPlogBB	QPPMDCK	QPlogKp	IP(eV)	EA(eV)	#metab	QPlogKhsa	HumanOralAbsorption	PercentHumanOralAbsorption	SAfluorine	SAamideO	PSA	#NandO	RuleOfFive	#ringatoms	#in34	#in56	#noncon
	4′-chloro-2-hydroxyaurone	1	0	0	0	0	4	1	1	272.73	0	493.922	55.908	36.082	330.41	71.523	843.572	1	1.5	0	0.0030369	0.874155	28.193	9.398	11.386	5.485	4.313	-4.354	-4.932	-5.144	4505.41	0.183	6205.26	-0.637	0	0	1	0.443	3	100	0	0	28.681	2	0	15	0	15	1
	Mediterraneol B	1	0	0	0	0	10	1	-2	440.578	0	738.471	437.315	204.384	96.772	0	1395.03	4	5	0	0.0135415	0.817624	44.178	14.192	24.017	12.122	4.061	-5.712	-6.178	-4.945	114.217	-2.077	47.41	-3.985	0	0	10	0.754	1	87.554	0	0	105.004	5	0	15	0	11	5
	(2E,6E,10E)-1-(2,5-dihydroxy-3-methylphenyl)-13-hydroxy-3,7,11,15-tetramethylhexadeca-2,6,10,14-tetraen-5-one	2	0	0	0	0	14	1	-2	426.595	0	857.725	594.287	150.659	112.779	0	1548.68	3	5.2	0	0.0105006	0.75473	47.912	15.466	22.455	10.003	5.522	-7.314	-5.98	-6.039	369.148	-2.044	168.479	-2.555	0	0	14	1.029	1	92.266	0	0	83.522	4	1	6	0	6	0
	Nahocol-A1	4	0	0	0	0	17	2	-2	486.647	0	933.695	590.783	204.571	138.341	0	1708.8	2	7.2	0	0.0109054	0.740323	52.638	17.44	24.66	10.57	5.567	-7.66	-6.529	-6.394	113.751	-2.949	47.201	-3.17	0	0	10	1.034	1	83.381	0	0	112.568	6	1	6	0	6	0
	Ishigoside	12	1	0	0	0	39	3	-2	730.076	0	1423.62	1176.44	247.18	0	0	2706.44	5	13.5	0	0.0212043	0.659733	77.116	28.275	38.597	16.844	7.581	-8.669	-7.287	-7.764	11.189	-5.175	4.258	-4.393	0	0	7	1.203	1	64.187	0	0	172.812	10	2	6	0	6	5
[truncated: 3 more columns]
